# Supplementary material for: Reconstitution of the destruction complex defines roles of AXIN polymers and APC in β-catenin capture, phosphorylation, and ubiquitylation
Source: Mol Cell. 2021 Aug 19;81(16):3246–3261.e11. doi: 10.1016/j.molcel.2021.07.013 (PMC8403986; doi:10.1016/j.molcel.2021.07.013)
Supplement: Data S1. Python scripts for DC stoichiometry modeling, related to Figure 1G [file mmc2.zip]

Archive with 5 entries (4 files):
- DC_AXIN1_WT_stoichiometry_code.py
- __MACOSX/
- __MACOSX/._DC_AXIN1_WT_stoichiometry_code.py
- DC_AXIN1_M3_stoichiometry_code.py
- __MACOSX/._DC_AXIN1_M3_stoichiometry_code.py
