# Supplementary material for: Reconstitution of the destruction complex defines roles of AXIN polymers and APC in β-catenin capture, phosphorylation, and ubiquitylation
Source: Mol Cell. 2021 Aug 19;81(16):3246–3261.e11. doi: 10.1016/j.molcel.2021.07.013 (PMC8403986; doi:10.1016/j.molcel.2021.07.013)
Supplement: Data S1. Python scripts for DC stoichiometry modeling, related to Figure 1G [file mmc2.zip › DC_AXIN1_WT_stoichiometry_code.py]

#!/usr/bin/env python3
# -*- coding: utf-8 -*-
"""
Created on Tue Apr 20 00:48:35 2021

@author: ssakalas
"""

import csv
import numpy as np


#extinction coefficients of the individual DC  components (ProtpParam)
A = 151500  #APC
X = 92250   #AXIN
G = 37820   #GSK3b
C = 44810   #CK1a
B = 63830   #b-catenin

#predicted MW of the individual DC components
m_A = 311646   
m_X = 99642
m_G = 46744
m_C = 38915
m_B = 85497


#DC WT MALS predicted molar mass (Da) of individual data points across the peak (C4-C10) 
m_WT = 2349515
m_WT_SD = 323147

#DC WT calculated extinction coefficient across the peak fractions (C4-C10)
e_WT = 2024161
e_WT_SD = 367667

#minimal DC: a copy of each individual component
m_min_DC = m_A + m_X + m_G + m_C + m_B 


S = np.empty((0, 11))


with open("DC_WT_stoichiometry.csv", 'w') as csvfile:  
    csvwriter = csv.writer(csvfile)
    csvwriter.writerow(['APC', 'AXIN1', 'GSK3b', 'CK1a', 'b-catenin', 'MW (kDa)', 'Stoichiometry:', 'apc', 'axin', 'gsk3b', 'ck1a', 'b-catenin'])
   
    
    for x in np.arange(2,round(((m_WT + (1.96 * m_WT_SD)) - m_min_DC)/ m_X) + 1, 1):  
        for g in np.arange(1, x + 1, 1):
            for c in np.arange(1, x + 1, 1):
                for a in np.arange(1, x + 1, 1):
                    if x <= 3 * a:
                        for b in np.arange(1, x + 10 * a + 1, 1):
                            m = a * m_A + x * m_X + g * m_G +  c * m_C + b * m_B
                            if e_WT - (1.96 * e_WT_SD) <= x * X + a * A + g * G + c * C + b * B <= e_WT + (1.96 * e_WT_SD) and m_WT - (1.96 * m_WT_SD) <= m <= m_WT + (1.96 * m_WT_SD): 
                                if 0.5 <= g/x <= 1 and 0.5 <= c/x <= 1 and b >= a + x + 1 and b / a > 4:  
                                    print(a, x, g, c, b, m/1000, 'kDa')
                                    csvwriter.writerow([a, x, g, c, b, m/1000, ' ', round (a / a, 2), round (x / a, 2), round(g / a, 2), round (c / a, 2), round(b / a, 2)])                                
                                         
                                    S = np.append(S, np.array([[a, x, g, c, b, m / 1000, round(a / a, 2), x / a,
                                                        round(g / a, 2), round(c / a, 2), round(b / a, 2)]]), axis=0)
print('DC WT')  

                      
#removing the redundancy of the kinases while maintaining the relative APC:AXIN:b-catenin ratios
S_old = S
s_size = S.shape[0]
print('Size: ', s_size)
i = 0
while i < s_size - 1:
    j = i+1
    while j < s_size:
        if S[i, 6] == S[j, 6] and S[i, 7] == S[j, 7] and S[i, 10] == S[j, 10]:
            if S[i, 8] == S[j, 8] and S[i, 9] < S[j, 9] or S[i, 8] < S[j, 8] and S[i, 9] == S[j, 9]:
                print('i*: ', S[i, 6:11])
                print('j : ', S[j, 6:11])
                S = np.delete(S, i, 0)
                i = i - 1
                s_size = s_size - 1
                break
            elif S[i, 8] == S[j, 8] and S[i, 9] > S[j, 9] or S[i, 8] > S[j, 8] and S[i, 9] == S[j, 9]:
                print('i : ', S[i, 6:11])
                print('j*: ', S[j, 6:11])
                S = np.delete(S, j, 0)
                j = j - 1
                s_size = s_size - 1
        j = j + 1
    i = i + 1

with open("DC_WT_stoichiometry_filtered.csv", 'w') as csvfile:
    csvwriter = csv.writer(csvfile)
    csvwriter.writerow(
        ['APC', 'AXIN1', 'GSK3b', 'CK1a', 'b-catenin', 'MW (kDa)', 'apc', 'axin', 'gsk3b', 'ck1a',
         'b-catenin'])
    for s in S:
        csvwriter.writerow(s)

print('DC WT done')
                                    
